# Supplementary material for: Children’s role in the COVID-19 pandemic: a systematic review of early surveillance data on susceptibility, severity, and transmissibility
Source: Sci Rep. 2021 Jul 6;11:13903. doi: 10.1038/s41598-021-92500-9 (PMC8260804; doi:10.1038/s41598-021-92500-9)
Supplement: Supplementary file 2 — Supplementary Information 2. [file 41598_2021_92500_MOESM2_ESM.xlsx]

## Sheet: Table S1 - QA questions criteri
Table S1. Questions used to do quality assesment for the included publications for the review.
Item	Criteria	Notes
1	Was the study question or objective clearly stated?	score 1 if 'yes', 0.5 if partially stated, 0 if 'no' or unclear
2	Was the study setting (geography) and period (time) clearly described?	score 1 if 'yes', 0.5 if partially described, 0 if 'no' or unclear
3	Was the sampling frame a true or close representation of the target population?	score 1 if 'yes', 0.5 if partially stated, 0 if 'no' or unclear
4	Were case definitions clearly and fully described? (eg. asymptomatic cases, mild, moderate, severe cases)	score 1 if 'yes', 0.5 if partially described, 0 if 'no' or unclear
5	Is the testing procedure clearly mentioned and appropriate for the study? Do we know how many patients were given antigen tests/PCR/clinically identified	score 1 if 'yes', 0.5 if partially stated, 0 if 'no' or unclear
6	Are the eligibility criteria (inclusion and exclusion criteria) for entry into the study explicit and appropriate?	score 1 if 'yes', 0 if 'no' or unclear
7	Was the length of follow-up reported and loss to follow-up if appropriate?	score 1 if 'yes', 0.5 if partially stated, 0 if 'no' or unclear
8	Were the outcomes reported i.e. were the number of deaths/recoveries reported?	score 1 if 'yes', 0.5 if partially stated, 0 if 'no' or unclear
9	Are the characteristics of the participants included in the study described? Age breakdown - if very broad(e.g. <=17), give low score	score 1 if patient characteristics reported individually, 0.5 if summarized as a group, 0 if not described
10	Are the conclusions of the study supported by results?	score 1 if 'yes', 0.5 if partially stated, 0 if 'no' or unclear
Good	Score ≥7
Fair	Score 5 - 6
Poor	Score <5

## Sheet: Table S2 - QA scores 
No.	Covidence ID	Study	QAs questions										Score	Rating
			1	2	3	4	5	6	7	8	9	10
1	796	Bi et al, 2020	1	1	1	1	1	1	0.5	1	1	1	9.5	Good
2	433	Lu et al, 2020	0.5	1	1	0.5	1	1	0	1	1	1	8	Good
3	844	Hu et al, 2020	1	1	0	0	1	0.5	0	1	1	1	6.5	Fair
4	765	Cai et al, 2020	0.5	1	1	1	1	1	1	1	1	1	9.5	Good
5	735	Chen et al, 2020	1	1	1	0.5	1	1	0.5	1	0	1	8	Good
6	684	Kostas et al, 2020	1	1	0.5	1	1	1	1	1	0.5	1	9	Good
7	657	Dong et al, 2020	1	1	0	1	1	0	1	1	1	1	8	Good
8	651	Du et al, 2020	1	1	1	1	1	0.5	0	1	0	1	7.5	Good
9	656	Dong et al, 2020	1	0.5	1	1	1	1	0	0	1	1	7.5	Good
10	936	CDC Covid-response team	0	1	1	0	0.5	0.5	0	0.5	0.5	1	5	Fair
11	939	Guan et al, 2020	1	1	1	0.5	1	0.5	1	1	0.5	1	8.5	Good
12	889	Gudbjrtsson et al, 2020	1	0.5	1	0	1	0.5	0	0	0	1	5	Poor
13	174	Sun et al, 2020	0.5	0	0	0	0	0	0	0.5	0	1	2	Poor
14	187	Spiteri et al, 2020	1	0.5	1	0.5	1	0	0.5	1	0.5	1	7	Good
15	222	Schwierzeck et al, 2020	1	0.5	0	0.5	0.5	0.5	0.5	0	0.5	1	5	Fair
16	872	He et al, 2020	0.5	0.5	0	0.5	0.5	0	0	0	0	0.5	2.5	Poor
17	561	Ji et al, 2020	1	0.5	1	1	1	0.5	0	0.5	0.5	1	7	Good
18	73	Xu et al, 2020	1	1	0.5	0.5	0.5	0.5	0	0	1	0.5	5.5	Fair
19	2776	Lavezzo et al, 2020	1	1	1	1	1	1	0.5	0	0.5	1	8	Good
20	485	Li et al, 2020	1	1	0	1	1	1	0	1	0	0.5	6.5	Fair
21	74	Xu et al, 2020	1	1	1	0	1	0.5	0.5	0	0.5	1	6.5	Fair
22	314	Parri et al, 2020	1	1	0.5	1	1	0.5	0	1	1	1	8	Good
23	189	Song et al, 2020	1	1	0.5	1	1	0.5	1	1	1	1	9	Good
24	190	Song et al, 2020	1	1	0.5	0	1	0.5	0	1	1	1	7	Good
25	90	Xia et al, 2020	1	1	0.5	0	0.5	0.5	0.5	1	0.5	1	6.5	Fair
26	206	Shi et al, 2020	1	1	1	0	1	1	0.5	0	0.5	1	7	Good
27	239	Russell et al, 2020	1	1	0.5	1	0.5	1	1	1	1	1	9	Good
28	276	Qiu et al, 2020	1	1	1	1	1	1	1	1	0.5	1	9.5	Good
29	1675	Melgosa et al, 2020	1	1	0.5	0.5	0.5	0	1	1	0.5	1	7	Good
30	2625	Dodi et al, 2020	0	1	1	1	1	0.5	1	0	1	1	7.5	Good
31	2082	Gujski et al, 2020	1	1	1	0	1	0.5	1	1	0.5	1	8	Good
32	1502	Rha et al, 2020	1	1	1	0.5	1	1	1	1	0	1	8.5	Good
33	1522	Ranabothu et al, 2020	0.5	0.5	1	0.5	0.5	1	0	1	1	0.5	6.5	Fair
34	1656	Mithal et al, 2020	1	1	1	0	1	1	0.5	0.5	0.5	1	7.5	Good
35	2188	Garazzino et al, 2020	1	0.5	1	0.5	1	1	0.5	1	1	1	8.5	Good
36	1579	Stringhini et al, 2020	1	1	1	0	1	1	0	0	0.5	1	6.5	Fair
37	1551	Otto et al, 2020	1	1	0.5	0.5	1	1	0.5	1	0.5	1	8	Good
38	1131	Wu et al, 2020	1	1	0.5	0.5	0.5	0.5	1	1	0	1	7	Good
39	14	Zheng et al, 2020	1	1	0.5	0.5	0.5	0.5	0.5	1	0.5	1	7	Good
40	2136	Götzinger et al, 2020	1	1	1	0.5	1	1	1	1	1	1	9.5	Good
41	30	Zhang et al, 2020	1	1	1	0	0	0.5	0	0	0.5	1	5	Poor
42	1115	Xiong et al, 2020	1	1	0	0.5	0.5	0	0	0	0.5	1	4.5	Poor
43	1917	L’Huillier et al, 2020	0.5	1	0	0	1	0	0	0	0.5	1	4	Poor
44	2365	Hua et al, 2020	1	1	1	0.5	1	0	1	1	0.5	1	8	Good
45	2668	DeIoris et al, 2020	1	1	0.5	1	1	0.5	1	1	1	1	9	Good
46	2381	Hildenwall et al, 2020	0.5	1	1	0.5	1	1	0.5	1	0.5	1	8	Good
47	1082	Zachariah et al, 2020	1	1	0	0.5	1	1	0	0.5	0	1	6	Fair
48	2637	Dimeglio et al, 2020	0	1	1	0	1	1	0	1	0	0.5	5.5	Fair
49	1637	Moratto et al, 2020	0.5	1	0	0.5	0.5	0.5	0	0	1	1	5	Fair
50	2498	Brambilla et al, 2020	1	1	1	1	1	1	0	1	0	1	8	Good
51	1086	Yung et al, 2020	1	0.5	0	0.5	1	1	1	1	0.5	1	7.5	Good
52	2626	Docherty et al, 2020	1	1	1	0	0.5	1	1	1	0.5	1	8	Good
53	1780	Li et al, 2020	1	1	0.5	0	1	1	0	0	0.5	1	6	Fair
54	2054	Ibrahim et al, 2020	1	1	0.5	0	1	0.5	0	0	0.5	1	5.5	Fair
55	1344	Yuan et al, 2020	1	1	1	0	1	0.5	0	0	0.5	1	6	Fair
56	1127	Wu et al, 2020	1	1	0	1	0.5	0	1	1	0.5	1	7	Good
57	1725	Mannheim et al, 2020	1	1	1	0.5	1	0.5	1	1	0.5	1	8.5	Good
58	1223	Valente et al, 2020	1	1	0	0.5	0.5	0.5	0.5	1	1	1	7	Good
59	1871	Parri et al, 2020	1	1	1	1	0.5	1	0	1	0.5	1	8	Good
60	2541	Belhadjer et al, 2020	1	1	1	0.5	1	1	1	1	0	0.5	8	Good
61	2670	deCeano-Vivas et al, 2020	1	1	1	0	1	1	0	1	0.5	1	7.5	Good
62	2302	Du et al, 2020	1	1	0.5	1	1	0.5	1	1	1	1	9	Good
63	1720	Marlais et al, 2020	0.5	1	1	0	0	1	0	0.5	0.5	0.5	5	Fair
64	2664	deLusignan et al, 2020	1	1	1	1	1	1	1	1	0	1	9	Good
65	2139	GonzálezCortés et al, 2020	1	1	1	0.5	0	0	0	0	0	1	4.5	Poor
66	1304	Sun et al, 2020	1	1	0.5	0.5	0.5	0	1	1	0.5	1	7	Good
67	2099	Lu et al, 2020	1	1	0.5	0	1	0.5	0	1	0.5	1	6.5	Fair
68	2215	Foster et al, 2020	1	1	1	0.5	1	1	0	1	0	1	7.5	Good
69	2585	Armann et al, 2020	0.5	1	0.5	0.5	0.5	1	0.5	1	0	1	6.5	Fair
70	2342	Chen et al, 2020	1	0.5	0	0	1	0	0	1	1	1	5.5	Fair
71	2303	Du et al, 2020	1	1	0.5	1	0.5	1	1	1	0.5	1	8.5	Good
72	2406	Harman et al, 2020	1	1	0	0.5	0.5	0.5	1	1	0.5	1	7	Good
73	1808	Qiu et al, 2020	1	1	0.5	1	0.5	0.5	0	0.5	0.5	1	6.5	Fair
74	1399	Shekerdemian et al, 2020	1	1	0.5	1	0.5	0	1	1	0.5	1	7.5	Good
75	1083	Zachariah et al, 2020	1	0.5	0	0.5	0.5	1	0	0	0.5	1	5	Fair
76	1117	Xiong et al, 2020	1	1	1	0	0.5	1	0	1	0	0.5	6	Fair
77	1334	Soltani et al, 2020	1	1	0.5	1	1	0.5	1	1	0.5	1	8.5	Good
78	1332	Somekh et al, 2020	1	1	0.5	0	1	0	0	0	0.5	0.5	4.5	Poor
79	1052	Zhao et al, 2020	1	1	0.5	0.5	0	0.5	1	1	0.5	1	7	Good
80	2191	Gao et al, 2020	1	1	1	1	1	1	0	1	1	0.5	8.5	Good
81	1753	Ma et al, 2020	1	1	0.5	0	1	1	1	1	0.5	1	8	Good
82	1749	Ma et al, 2020	1	1	0	0.5	0.5	0.5	1	1	0.5	1	7	Good
83	2582	Asfahan et al, 2020	1	0.5	1	0	0	0	0	1	1	1	5.5	Fair
84	1074	Zhang et al, 2020	1	1	0	0.5	0.5	0	0.5	1	0.5	1	6	Fair
85	1050	Zhao et al, 2020	1	1	0	0	0.5	0.5	0	1	0.5	0.5	5	Fair
86	1393	Shen et al, 2020	1	1	1	0	1	1	0	0	0.5	1	6.5	Fair
87	1294	Talarico et al, 2020	1	1	0.5	0	1	1	0	0	0.5	0.5	5.5	Fair
88	2654	DeBiasi et al, 2020	1	1	1	0	0	1	0	1	1	1	7	Good
89	2183	García-Salido 2020	1	1	1	0.5	1	1	1	1	1	1	9.5	Good
90	1073	Zhang et al, 2020	1	1	1	1	1	1	1	1	1	1	10	Good
91	2125	Liu et al, 2020	1	1	1	0.5	1	1	1	1	0.5	1	9	Good
92	2098	Lu et al, 2020	1	1	0.5	1	0.5	0	0	0	1	1	6	Fair
93	1934	Korkmaz et al, 2020	1	1	0.5	0.5	1	0	0.5	1	0.5	1	7	Good
94	2062	Han et al, 2020	0.5	1	0	1	1	1	0	0	1	1	6.5	Fair
95	1068	Zhang et al, 2020	1	1	1	0.5	0.5	1	1	1	0	1	8	Good
96	2569	Bai et al, 2020	1	1	0.5	1	1	0.5	1	1	0.5	1	8.5	Good
97	1550	Qualha et al, 2020	1	1	0	0	0.5	0.5	1	1	1		6	Good
98	1855	Peng et al, 2020	1	1	0	0	0.5	0.5	0.5	1	0.5	1	6	Fair
99	1825	Posfay-Barbe et al, 2020	1	1	0	0.5	1	1	1	0	0.5	1	7	Good
